# Supplementary material for: Dissemination and genetic analysis of the stealthy vanB gene clusters of Enterococcus faecium clinical isolates in Japan
Source: BMC Microbiol. 2018 Dec 13;18:213. doi: 10.1186/s12866-018-1342-1 (PMC6293572; doi:10.1186/s12866-018-1342-1)
Supplement: Supplementary file 1 — Table S1. Amino acid identities of vanB gene cluster of wild M1 and Y7 strains. aThe genetic information for VanB-type vancomycin resistant enterococci was obtained from the genome database in NCBI (http://www.ncbi.nlm.nih.gov/). MLG29 (accession no.; AY655721.2), UW7606x64/3 TC1 (accession no.; CP013009.1), V583 (accession no.; NC_004668), Aus0085 (accession no.; NC_021994.1), BM4661 (accession no.; FJ767776.1). bIdentities were calculated by ClustalW [45]. (XLSX 11 kb) [file 12866_2018_1342_MOESM1_ESM.xlsx]

## Sheet: Table S1
	Table S1. Amino acid identities of vanB gene cluster of wild M1 and Y7 strains
	Strain/Plasmida	Species	MIC (mg/L)	Amino acid identities (%)b/the number of amino acid differences								Reference or source
			VAN		VanRB	VanSB	VanYB	VanWB	VanHB	VanB	VanXB
	FA2-2/pMG2200	E. faecalis	64		100/0	99.3/3	100/0	99.6/1	99.4/2	99.4/2	99/2	17
	MLG229	E. faecium	24		100/0	99.8/1	100/0	92.7/20	94.1/19	99.1/3	96.5/7	18
	UW7606x64/3 TC1	E. faecium	32		99.5/1	99.8/1	100/0	99.6/1	99.7/1	99.1/3	99/2	19
	V583	E. faecalis	64		96.3/8	96/18	92.9/19	92.7/20	94.1/19	95.9/14	96.5/7	20
	Aus0085	E. faecium	256		100/0	99.1/4	100/0	99.3/2	99.4/2	98.8/4	100/0	21
	BM4661	E. faecium	256		100/0	99.8/1	100/0	99.3/2	100/0	99.1/3	100/0	16
	aThe genetic information for VanB-type vancomycin resistant enterococci was obtained from the genome database in NCBI (http://www.ncbi.nlm.nih.gov/). MLG29 (accession no.; AY655721.2), UW7606x64/3 TC1 (accession no.; CP013009.1), V583 (accession no.; NC_004668), Aus0085 (accession no.; NC_021994.1), BM4661 (accession no.; FJ767776.1).
	bIdentities were calculated by ClustalW44.
