# Supplementary material for: Dissemination and genetic analysis of the stealthy vanB gene clusters of Enterococcus faecium clinical isolates in Japan
Source: BMC Microbiol. 2018 Dec 13;18:213. doi: 10.1186/s12866-018-1342-1 (PMC6293572; doi:10.1186/s12866-018-1342-1)
Supplement: Supplementary file 7 — Table S2. Mutations in intracytoplasmic domain of VanSB and glycopeptides MICs of the VAN-resistant revertants. aM1R1─M1R17; revertants from M1, Y7R1─7; revertants from Y7. bThe sequence was compared with the vanB gene cluster of the cognate parent strain, M1 or Y7. cVAN: vancomycin, TEC: teicoplanin. N. D.; not detected. (XLSX 11 kb) [file 12866_2018_1342_MOESM7_ESM.xlsx]

## Sheet: Table S2
	Table S2. Mutations in intracytoplasmic domain of VanSB and glycopeptides MICs of the VAN-resistant revertants.
	Straina	Mutations in intracytoplasmic domain of VanSBb	MIC (mg/L)c
			VAN	TEC
	M1R1	695C>T(Ser232Phe)	32	1
	M1R2	N. D.	32	1
	M1R3	710C>T(Thr237Met)	32	1
	M1R4	1192C>T(Glu398X)	32	1
	M1R5	793G>A(Glu265Lys)	32	1
	M1R6	695C>A(Ser232Tyr)	32	1
	M1R7	719C>T(Ala240Val)	128	1
	M1R8	751G>A(Glu251Lys)	32	1
	M1R9	N. D.	128	1
	M1R10	1174A>C(Thr392Pro)	32	1
	M1R11	712C>A(Pro238Thr)	32	2
	M1R12	N. D.	32	1
	M1R13	712C＞T Pro238Ser	32	2
	M1R14	N. D.	32	1
	M1R15	722C＞T(Ala241Val)	32	1
	M1R16	743G>A(Gly248Glu)	32	1
	M1R17	719C>A(Ala240Glu)	32	1
	Y7R1	N. D.	32	1
	Y7R2	1199C>A(Ala400Glu)	16	1
	Y7R3	1173C>A(Phe391Leu)	32	1
	Y7R4	729C>A(Ser243Arg)	32	1
	Y7R5	783G>T(Lys261Asn)	32	1
	Y7R6	N. D.	16	1
	Y7R7	N. D.	32	1
	aM1R1─M1R12; revertants from M1, Y7R1─Y7R7; revertants from Y7.
	bThe sequence was compared with the vanB gene cluster of the cognate parent strain, M1 or Y7.
	cVAN: vancomycin, TEC: teicoplanin.
	N. D.; not detected.
