# Supplementary material for: Dissemination and genetic analysis of the stealthy vanB gene clusters of Enterococcus faecium clinical isolates in Japan
Source: BMC Microbiol. 2018 Dec 13;18:213. doi: 10.1186/s12866-018-1342-1 (PMC6293572; doi:10.1186/s12866-018-1342-1)
Supplement: Supplementary file 8 — Table S3. Oligonucleotides used in this study. aSmall letters indicate additional tag-nucleotides for plasmid construction to be digested by restriction. (XLSX 11 kb) [file 12866_2018_1342_MOESM8_ESM.xlsx]

## Sheet: Table S3
	Table S3. Oligonucleotides used in this study.
	Names	Sequence (5'-3')a	Description	Reference or source
	E.faecalis_DDL_E1	ATCAAGTACAGTTAGTCT	species specific ddl of E. faecalis	(46)
	E.faecalis_DDL_E2	ACGATTCAAAGCTAACTG	species specific ddl of E. faecalis	(46)
	E.faecium_DDL_F1	TAGAGACATTGAATATGCC	species specific ddl of E. faecium	(46)
	E.faecium_DDL_F2	TCGAATGTGCTACAATC	species specific ddl of E. faecium	(46)
	VanB_B1	ATGGGAAGCCGATAGTC	vanB gene of vanB gene cluster	(46)
	VanB_B2	GATTTCGTTCCTCGACC	vanB gene of vanB gene cluster	(46)
	VanS_E124A_EcoRI_F3	tagataGAATTCCAAGGCAGGTGTGGGATTG	construction of pCJK47_vanSB_Glu124Ala	This study
	VanS_E124A_EcoRI_R3	atagatGAATTCATCTCTGTGGCAGCTTCGATG	construction of pCJK47_vanSB_Glu124Ala	This study
	VanB_V128A_EcoRI_F3	atctatGAATTCTTGGAAAGCGGAAAGCTGG	construction of pCJK47_vanB_Val128Ala	This study
	VanB_V128A_EcoRI_R3	tgagatGAATTCTGTACGATGTAAAACCGGGC	construction of pCJK47_vanB_Val128Ala	This study
	VanW_A92T_EcoRI_F3	tcacgtGAATTCGAGACTGGCTTCCGTATTGG	construction of pCJK47_vanW_Pro92Thr	This study
	VanW_A92T_EcoRI_R3	tccataGAATTCTAACGCATTGATTGCCAGC	construction of pCJK47_vanW_Pro92Thr	This study
	VanXB_38476F_RT-PCR	GAAAT GTTGCATGGC GTCCG	real time PCR for vanXB	This study
	VanXB_38611R_RT-PCR	TTTGTGCCTCGCGCAGAG	real time PCR for vanXB	This study
	GyrB_E. faecalis_1F	GGCTTTCTTCACGAGCTTTG	real time PCR for gyrB	This study
	GyrB_E. faecalis_1R	TTGTCGATAACGTCGTAGGC	real time PCR for gyrB	This study
	aSmall letters indicate additional tag-nucleotides for plamid construction to be digested by restriction.
